# Supplementary material for: Inadequate Choline Intake in Pregnant Women in Germany
Source: Nutrients. 2022 Nov 17;14(22):4862. doi: 10.3390/nu14224862 (PMC9696170; doi:10.3390/nu14224862)
Supplement: Supplementary file 1 [file nutrients-14-04862-s001.zip]

Archive with 1 entries (1 files):
- nutrients-1991343-supplementary.pdf
